# Supplementary material for: Assessment of Surface Sterilisation Approaches for the Removal of Pollen DNA from Philaenus spumarius
Source: Insects. 2024 Sep 24;15(10):732. doi: 10.3390/insects15100732 (PMC11508802; doi:10.3390/insects15100732)
Supplement: Supplementary file 1 [file insects-15-00732-s001.zip]

Archive with 1 entries (1 files):
- insects-2940243-supplementary.xlsx
