# Supplementary material for: Assessment of Surface Sterilisation Approaches for the Removal of Pollen DNA from Philaenus spumarius
Source: Insects. 2024 Sep 24;15(10):732. doi: 10.3390/insects15100732 (PMC11508802; doi:10.3390/insects15100732)
Supplement: Supplementary file 1 [file insects-15-00732-s001.zip › insects-2940243-supplementary.xlsx]

## Sheet: Readme
Worksheet	Information
E1 - Matrix	Experiment 1: This worksheet contains the abundance matrix for all samples that passed checks outlined in 2.1.
E1 - Matrix|fails and controls	Experiment 1: This worksheet contains the abundance matrix for all samples that failed checks outlined in 2.1.
E1 - Grouped Matrix|reads	Experiment 1: Read count matrix collapsed to the genus level.
E1 - Grouped Matrix|perc	Experiment 1: Read count matrix (as percentage) collapsed to the genus level.
E3 - Matrix	Experiment 3: This worksheet contains the abundance matrix for all samples that passed checks outlined in 2.3.

## Sheet: E1 - Matrix
Taxa	barcode10	barcode12	barcode22	barcode23	barcode24	barcode34	barcode35	barcode36	barcode46	barcode47	barcode48	barcode58	barcode70	barcode71	barcode82	barcode83	barcode94	barcode95
k__Viridiplantae; p__Streptophyta; c__Magnoliopsida; o__Fabales; f__Fabaceae; g__Vicia	17473	1161	61059	15974	48156	75029	70382	123574	108320	48844	53094	16507	55283	41570	45747	68036	10047	63081
k__Viridiplantae; p__Streptophyta; c__Magnoliopsida; o__Fabales; f__Fabaceae	3019	182	8602	1502	4416	10255	6523	12551	11381	5461	4875	1682	5341	4095	5115	6601	931	7098
k__Viridiplantae; p__Chlorophyta; c__Trebouxiophyceae; o__Trebouxiophyceae; f__Trebouxiophyceae; g__Jaagichlorella; s__luteoviridis	0	0	0	0	0	0	18744	0	0	0	36492	0	0	12786	0	13228	0	0
k__Viridiplantae; p__Chlorophyta; c__Trebouxiophyceae; o__Trebouxiophyceae; f__Trebouxiophyceae; g__Jaagichlorella	0	0	0	0	0	0	9598	0	0	0	18854	0	0	6802	0	6990	0	0
k__Viridiplantae; p__Streptophyta; c__Magnoliopsida; o__Rosales; f__Urticaceae; g__Urtica	12884	0	17523	0	0	0	0	0	0	0	0	0	0	0	0	0	0	0
k__Viridiplantae; p__Streptophyta; c__Pinopsida; o__Pinidae; f__Pinaceae; g__Pinus	0	0	0	0	0	0	0	9158	0	0	0	0	0	0	0	0	0	0
k__Viridiplantae; p__Streptophyta; c__Magnoliopsida; o__Lamiales; f__Lamiaceae	0	0	0	0	0	0	0	0	0	1824	0	0	0	0	0	0	0	5987
k__Viridiplantae; p__Streptophyta; c__Magnoliopsida; o__Malvales; f__Malvaceae	0	0	0	0	0	0	0	0	6018	0	0	0	0	0	0	0	0	0
k__Viridiplantae; p__Streptophyta; c__Magnoliopsida; o__Poales; f__Poaceae	0	0	0	0	0	4846	0	0	0	0	0	0	0	0	0	0	0	0
k__Viridiplantae; p__Streptophyta; c__Magnoliopsida; o__Ericales; f__Balsaminaceae; g__Impatiens	0	0	0	0	0	2506	0	0	0	0	0	0	0	0	0	0	0	0
k__Viridiplantae; p__Streptophyta; c__Magnoliopsida; o__Zingiberales	0	1093	0	0	0	0	0	0	0	0	0	0	0	0	0	0	0	0
k__Viridiplantae; p__Streptophyta; c__Magnoliopsida; o__Lamiales; f__Lamiaceae; g__Lavandula	0	0	0	0	0	0	0	0	0	827	0	0	0	0	0	0	0	0
k__Viridiplantae; p__Streptophyta; c__Magnoliopsida; o__Rosales; f__Urticaceae	230	0	0	0	0	0	0	0	0	0	0	0	0	0	0	0	0	0
k__Viridiplantae; p__Streptophyta; c__Magnoliopsida	0	39	0	0	0	0	0	0	0	0	0	0	0	0	0	0	0	0
k__Viridiplantae; p__Streptophyta; c__Magnoliopsida; o__Fabales; f__Fabaceae; g__Vicia; s__sativa	0	15	0	0	0	0	0	0	0	0	0	0	0	0	0	0	0	0
k__Viridiplantae; p__Streptophyta; c__Magnoliopsida; o__Zingiberales; f__Musaceae; g__Musa	0	13	0	0	0	0	0	0	0	0	0	0	0	0	0	0	0	0
k__Viridiplantae; p__Streptophyta; c__Magnoliopsida; o__Fabales; f__Fabaceae; g__Carmichaelia; s__sp. JJD-2001	0	0	0	0	0	0	0	0	0	0	0	0	0	0	0	0	0	0
Method	Decapitated (-eyes)	Whole insect	Whole insect	Decapitated (-eyes)	Whole insect	Whole insect	Whole insect	Whole insect	Whole insect	Whole insect	Whole insect	Whole insect	Whole insect	Whole insect	Whole insect	Whole insect	Decapitated (-eyes)	Whole insect
Sterilised	No	No	Yes	No	No	Yes	Yes	No	Yes	Yes	No	No	No	Yes	No	Yes	No	No
Food	Bean	Mixed	Bean	Bean	Mixed	Bean	Mixed	Mixed	Bean	Mixed	Mixed	Bean	Bean	Mixed	Bean	Mixed	Bean	Mixed

## Sheet: E1 - Matrix|fails and controls
Taxa	barcode11	barcode59	barcode60	barcode72
k__Viridiplantae; p__Chlorophyta; c__Trebouxiophyceae; o__Trebouxiophyceae; f__Trebouxiophyceae; g__Jaagichlorella	3	1	0	3
k__Viridiplantae; p__Streptophyta; c__Magnoliopsida; o__Ericales; f__Balsaminaceae; g__Impatiens	0	1	0	0
k__Viridiplantae; p__Streptophyta; c__Magnoliopsida; o__Fabales; f__Fabaceae; g__Carmichaelia; s__sp. JJD-2001	0	0	0	1
k__Viridiplantae; p__Streptophyta; c__Magnoliopsida; o__Fabales; f__Fabaceae; g__Vicia	19	21	1	4
k__Viridiplantae; p__Streptophyta; c__Magnoliopsida; o__Lamiales; f__Lamiaceae; g__Lavandula	0	0	0	0
k__Viridiplantae; p__Streptophyta; c__Magnoliopsida; o__Malvales; f__Malvaceae	1	0	0	0
k__Viridiplantae; p__Streptophyta; c__Magnoliopsida; o__Poales; f__Poaceae	0	0	0	0
k__Viridiplantae; p__Streptophyta; c__Magnoliopsida; o__Rosales; f__Urticaceae; g__Urtica	0	1	0	0
k__Viridiplantae; p__Streptophyta; c__Magnoliopsida; o__Zingiberales; f__Musaceae; g__Musa	0	0	0	0
k__Viridiplantae; p__Streptophyta; c__Pinopsida; o__Pinidae; f__Pinaceae; g__Pinus	0	0	0	0
Method	Decapitated (-eyes)	Whole insect	Extraction Blank	Extraction Blank
Sterilised	No	Yes	Extraction Blank	Extraction Blank
Food	Bean	Mixed	Bean	Mixed

## Sheet: E1 - Grouped Matrix|reads
Taxa	barcode10	barcode12	barcode22	barcode23	barcode24	barcode34	barcode35	barcode36	barcode46	barcode47	barcode48	barcode58	barcode70	barcode71	barcode82	barcode83	barcode94	barcode95
Viridiplantae; Chlorophyta; Trebouxiophyceae; Trebouxiophyceae; Trebouxiophyceae; Jaagichlorella	0	0	0	0	0	0	28342	0	0	0	55346	0	0	19588	0	20218	0	0
Viridiplantae; Streptophyta; Magnoliopsida; Ericales; Balsaminaceae; Impatiens	0	0	0	0	0	2506	0	0	0	0	0	0	0	0	0	0	0	0
Viridiplantae; Streptophyta; Magnoliopsida; Fabales; Fabaceae; Vicia	20492	1358	69661	17476	52572	85284	76905	136125	119701	54305	57969	18189	60624	45665	50862	74637	10978	70179
Viridiplantae; Streptophyta; Magnoliopsida; Lamiales; Lamiaceae; Lavandula	0	0	0	0	0	0	0	0	0	2651	0	0	0	0	0	0	0	5987
Viridiplantae; Streptophyta; Magnoliopsida; Malvales; Malvaceae	0	0	0	0	0	0	0	0	6018	0	0	0	0	0	0	0	0	0
Viridiplantae; Streptophyta; Magnoliopsida; Poales; Poaceae	0	0	0	0	0	4846	0	0	0	0	0	0	0	0	0	0	0	0
Viridiplantae; Streptophyta; Magnoliopsida; Rosales; Urticaceae; Urtica	13114	0	17523	0	0	0	0	0	0	0	0	0	0	0	0	0	0	0
Viridiplantae; Streptophyta; Magnoliopsida; Zingiberales; Musaceae; Musa	0	1106	0	0	0	0	0	0	0	0	0	0	0	0	0	0	0	0
Viridiplantae; Streptophyta; Pinopsida; Pinidae; Pinaceae; Pinus	0	0	0	0	0	0	0	9158	0	0	0	0	0	0	0	0	0	0
Method	Decapitated (-eyes)	Whole insect	Whole insect	Decapitated (-eyes)	Whole insect	Whole insect	Whole insect	Whole insect	Whole insect	Whole insect	Whole insect	Whole insect	Whole insect	Whole insect	Whole insect	Whole insect	Decapitated (-eyes)	Whole insect
Sterilised	No	No	Yes	No	No	Yes	Yes	No	Yes	Yes	No	No	No	Yes	No	Yes	No	No
Food	Bean	Mixed	Bean	Bean	Mixed	Bean	Mixed	Mixed	Bean	Mixed	Mixed	Bean	Bean	Mixed	Bean	Mixed	Bean	Mixed

## Sheet: E1 - Grouped Matrix|perc
Taxa	barcode10	barcode12	barcode22	barcode23	barcode24	barcode34	barcode35	barcode36	barcode46	barcode47	barcode48	barcode58	barcode70	barcode71	barcode82	barcode83	barcode94	barcode95
Viridiplantae; Chlorophyta; Trebouxiophyceae; Trebouxiophyceae; Trebouxiophyceae; Jaagichlorella	0	0	0	0	0	0	0.26929	0	0	0	0.488426	0	0	0.300185	0	0.213146	0	0
Viridiplantae; Streptophyta; Magnoliopsida; Ericales; Balsaminaceae; Impatiens	0	0	0	0	0	0.0270521	0	0	0	0	0	0	0	0	0	0	0	0
Viridiplantae; Streptophyta; Magnoliopsida; Fabales; Fabaceae; Vicia	0.609772	0.551136	0.799011	1	1	0.920636	0.73071	0.936964	0.952131	0.953455	0.511574	1	1	0.699815	1	0.786854	1	0.921395
Viridiplantae; Streptophyta; Magnoliopsida; Lamiales; Lamiaceae; Lavandula	0	0	0	0	0	0	0	0	0	0.0465447	0	0	0	0	0	0	0	0.0786046
Viridiplantae; Streptophyta; Magnoliopsida; Malvales; Malvaceae	0	0	0	0	0	0	0	0	0.0478687	0	0	0	0	0	0	0	0	0
Viridiplantae; Streptophyta; Magnoliopsida; Poales; Poaceae	0	0	0	0	0	0.0523123	0	0	0	0	0	0	0	0	0	0	0	0
Viridiplantae; Streptophyta; Magnoliopsida; Rosales; Urticaceae; Urtica	0.390228	0	0.200989	0	0	0	0	0	0	0	0	0	0	0	0	0	0	0
Viridiplantae; Streptophyta; Magnoliopsida; Zingiberales; Musaceae; Musa	0	0.448864	0	0	0	0	0	0	0	0	0	0	0	0	0	0	0	0
Viridiplantae; Streptophyta; Pinopsida; Pinidae; Pinaceae; Pinus	0	0	0	0	0	0	0	0.0630356	0	0	0	0	0	0	0	0	0	0
Method	Decapitated (-eyes)	Whole insect	Whole insect	Decapitated (-eyes)	Whole insect	Whole insect	Whole insect	Whole insect	Whole insect	Whole insect	Whole insect	Whole insect	Whole insect	Whole insect	Whole insect	Whole insect	Decapitated (-eyes)	Whole insect
Sterilised	No	No	Yes	No	No	Yes	Yes	No	Yes	Yes	No	No	No	Yes	No	Yes	No	No
Food	Bean	Mixed	Bean	Bean	Mixed	Bean	Mixed	Mixed	Bean	Mixed	Mixed	Bean	Bean	Mixed	Bean	Mixed	Bean	Mixed

## Sheet: E3 - Matrix
index	1a-rbcla	1b-rbcla	1c-rbcla	1Ta-rbcla	1Tb-rbcla	1Tc-rbcla	2a-rbcla	2b-rbcla	2c-rbcla	3a-rbcla	3b-rbcla	3c-rbcla	4a-rbcla	4b-rbcla	4c-rbcla	4Ta-rbcla	4Tb-rbcla	4Tc-rbcla	5a-rbcla	5b-rbcla	5c-rbcla	6a-rbcla	6b-rbcla	6c-rbcla	7a-rbcla	7b-rbcla	7c-rbcla
k__Viridiplantae;__;__;__;__;__	19	27	10	568	697	159	1040	1622	0	50	0	119	144	166	1009	283	0	426	39	2708	7006	0	0	0	2268	12	530
k__Viridiplantae;p__Chlorophyta;__;__;__;__	0	151	0	16	0	9	0	0	0	6	0	0	10	0	0	0	0	962	19579	0	0	0	0	0	0	74	0
k__Viridiplantae;p__Chlorophyta;c__Chlorophyceae;o__Chaetophorales;f__Chaetophoraceae;g__Diplosphaera	0	56	0	0	0	95	0	0	0	0	0	0	0	0	0	0	66	0	0	0	0	0	0	0	0	0	1311
k__Viridiplantae;p__Chlorophyta;c__Chlorophyceae;o__Chlamydomonadales;f__Chlamydomonadaceae;g__Chlamydomonas	0	66	420	9643	820	42126	0	0	0	0	0	0	10054	0	0	0	0	39163	0	0	0	0	0	0	5056	23201	0
k__Viridiplantae;p__Chlorophyta;c__Chlorophyceae;o__Chlamydomonadales;f__Tetracystaceae;g__Tetracystis	0	0	0	0	0	399	0	0	0	0	0	0	0	0	0	0	0	0	0	0	0	0	0	0	0	0	0
k__Viridiplantae;p__Chlorophyta;c__Chlorophyceae;o__Sphaeropleales;f__Bracteacoccaceae;g__Bracteacoccus	0	23	0	0	0	0	0	0	0	0	0	0	0	0	0	0	0	915	0	0	0	0	0	0	0	0	0
k__Viridiplantae;p__Chlorophyta;c__Chlorophyceae;o__Sphaeropleales;f__Neochloridaceae;g__Neochloris	0	0	0	0	0	0	0	0	0	0	0	0	0	0	0	0	0	0	0	0	0	0	0	0	0	1173	0
k__Viridiplantae;p__Chlorophyta;c__Chlorophyceae;o__Sphaeropleales;f__Pseudomuriellaceae;g__Pseudomuriella	0	0	0	903	0	0	0	0	0	0	0	0	0	0	0	0	0	0	0	0	0	0	0	0	0	0	0
k__Viridiplantae;p__Chlorophyta;c__Trebouxiophyceae;o__Trebouxiales;f__Trebouxiaceae;g__Trebouxia	19	0	0	0	0	0	0	0	0	0	0	0	0	0	0	0	0	0	0	0	0	0	0	0	0	0	0
k__Viridiplantae;p__Chlorophyta;c__Ulvophyceae;__;__;__	0	0	0	0	0	0	0	0	0	0	0	0	0	0	0	0	0	0	16	0	0	0	0	0	0	0	0
k__Viridiplantae;p__Streptophyta;__;__;__;__	110	122	36	2450	1063	145	2522	5744	66	162	25	231	30	264	2425	548	174	1501	232	13435	17559	11	0	8	3145	217	4940
k__Viridiplantae;p__Streptophyta;c__Bryopsida;o__Bryales;f__Bryaceae;g__	0	0	0	0	0	297	0	0	0	0	0	0	2710	0	0	0	0	0	0	0	0	0	0	0	0	0	0
k__Viridiplantae;p__Streptophyta;c__Klebsormidiophyceae;o__Klebsormidiales;f__Klebsormidiaceae;g__Klebsormidium	0	0	0	0	0	529	0	0	0	0	0	0	0	0	0	0	0	0	0	0	0	0	0	0	0	0	34463
k__Viridiplantae;p__Streptophyta;c__Magnoliopsida;__;__;__	280	181	191	0	0	0	0	0	0	142	115	163	0	0	0	20	0	0	0	0	364	166	220	219	0	0	0
k__Viridiplantae;p__Streptophyta;c__Magnoliopsida;o__Asparagales;__;__	0	0	10	0	0	0	0	0	0	0	0	0	0	0	0	0	0	0	0	0	0	0	0	20	0	0	0
k__Viridiplantae;p__Streptophyta;c__Magnoliopsida;o__Asparagales;f__Hyacinthaceae;__	46	0	74	0	0	0	0	0	0	0	0	0	0	0	0	0	0	0	0	0	0	0	0	166	0	0	0
k__Viridiplantae;p__Streptophyta;c__Magnoliopsida;o__Asterales;f__Asteraceae;__	71	103	88	0	0	0	0	0	0	102	0	181	0	0	0	0	0	0	0	0	0	0	24	17	1481	0	0
k__Viridiplantae;p__Streptophyta;c__Magnoliopsida;o__Brassicales;__;__	49	30	74	0	0	0	0	0	0	57	78	0	15	0	0	0	0	0	0	0	0	19	13	11	0	0	0
k__Viridiplantae;p__Streptophyta;c__Magnoliopsida;o__Brassicales;f__Brassicaceae;__	0	0	0	0	0	0	0	0	0	0	0	0	32899	0	0	0	0	0	0	0	0	0	0	0	0	0	0
k__Viridiplantae;p__Streptophyta;c__Magnoliopsida;o__Ericales;f__Theaceae;__	0	0	0	0	0	408	0	0	0	0	0	0	0	0	3403	0	0	0	0	0	0	0	0	0	0	0	0
k__Viridiplantae;p__Streptophyta;c__Magnoliopsida;o__Fabales;f__Fabaceae;__	0	0	8	204	133	93	0	0	0	0	0	224	0	301	59	952	169	130	0	0	0	0	0	0	560	0	0
k__Viridiplantae;p__Streptophyta;c__Magnoliopsida;o__Fabales;f__Fabaceae;g__Lathyrus	0	0	0	0	0	0	0	0	0	0	0	0	0	0	0	0	0	0	0	0	0	0	0	0	0	0	637
k__Viridiplantae;p__Streptophyta;c__Magnoliopsida;o__Fabales;f__Fabaceae;g__Vicia	482	2840	2383	27562	41840	36968	0	0	0	4034	4785	807	95630	201820	129392	225339	164902	118386	0	0	0	0	0	0	64912	99119	67720
k__Viridiplantae;p__Streptophyta;c__Magnoliopsida;o__Fagales;f__Betulaceae;__	161	206	22	0	0	0	0	0	0	149	93	0	0	0	0	0	0	0	0	0	0	0	66	56	426	0	0
k__Viridiplantae;p__Streptophyta;c__Magnoliopsida;o__Lamiales;f__Oleaceae;__	0	48	0	0	0	0	0	0	0	0	0	61	0	0	0	0	0	0	0	0	0	0	0	0	0	0	0
k__Viridiplantae;p__Streptophyta;c__Magnoliopsida;o__Lamiales;f__Oleaceae;g__Fraxinus	0	0	0	0	0	0	0	0	0	0	0	97	0	0	0	0	0	0	0	0	0	0	0	0	0	0	0
k__Viridiplantae;p__Streptophyta;c__Magnoliopsida;o__Liliales;f__Liliaceae;__	765	591	562	416	91	113	2144	0	0	801	329	757	0	0	0	0	0	0	0	0	0	604	813	717	0	0	0
k__Viridiplantae;p__Streptophyta;c__Magnoliopsida;o__Liliales;f__Liliaceae;g__Tulipa	212600	165889	147465	34047	56536	55996	67799	82397	151977	219890	139787	202159	0	0	0	0	0	4020	0	0	0	150674	156276	201181	2098	14016	0
k__Viridiplantae;p__Streptophyta;c__Magnoliopsida;o__Liliales;f__Smilacaceae;g__Smilax	7	0	0	0	0	0	0	0	7	8	0	12	0	0	0	0	0	0	0	0	0	8	0	10	0	0	0
k__Viridiplantae;p__Streptophyta;c__Magnoliopsida;o__Malpighiales;f__Salicaceae;g__Salix	0	0	35	0	0	0	0	0	0	0	0	0	0	0	0	0	0	0	0	0	0	0	0	0	0	0	0
k__Viridiplantae;p__Streptophyta;c__Magnoliopsida;o__Poales;f__Poaceae;__	0	0	0	2185	307	0	0	0	0	0	0	0	20	0	0	0	0	0	0	0	0	0	13	0	0	0	0
k__Viridiplantae;p__Streptophyta;c__Magnoliopsida;o__Poales;f__Poaceae;g__Agrostis	0	0	0	0	0	0	0	0	0	0	37	0	0	0	0	0	0	0	0	0	0	0	0	0	0	0	0
k__Viridiplantae;p__Streptophyta;c__Magnoliopsida;o__Poales;f__Poaceae;g__Holcus	0	0	139	0	0	0	0	0	0	0	0	0	0	0	0	0	0	0	0	0	0	0	0	0	0	0	0
k__Viridiplantae;p__Streptophyta;c__Magnoliopsida;o__Poales;f__Poaceae;g__Poa	0	0	0	0	0	0	0	0	0	0	0	0	0	0	0	0	0	0	0	0	0	0	30	0	0	0	0
k__Viridiplantae;p__Streptophyta;c__Magnoliopsida;o__Rosales;f__Rosaceae;__	0	0	58	0	0	0	0	0	0	0	0	142	0	0	0	0	0	0	0	0	0	0	0	0	0	0	0
k__Viridiplantae;p__Streptophyta;c__Magnoliopsida;o__Rosales;f__Rosaceae;g__Filipendula	0	0	0	0	0	0	0	0	0	0	0	0	0	840	0	0	0	0	0	0	0	0	0	0	0	0	0
k__Viridiplantae;p__Streptophyta;c__Magnoliopsida;o__Rosales;f__Rosaceae;g__Prunus	0	0	91	0	0	0	0	0	0	0	0	0	0	0	0	0	0	0	0	0	0	0	0	0	0	0	0
k__Viridiplantae;p__Streptophyta;c__Magnoliopsida;o__Rosales;f__Urticaceae;__	0	38	0	0	931	0	0	0	0	0	28	0	0	2300	0	0	0	0	0	0	0	0	0	0	0	0	0
k__Viridiplantae;p__Streptophyta;c__Magnoliopsida;o__Sapindales;f__Rutaceae;__	38	0	96	0	539	0	0	0	0	0	173	0	0	0	0	0	0	0	0	0	0	0	8	27	0	0	0
k__Viridiplantae;p__Streptophyta;c__Magnoliopsida;o__Solanales;f__Solanaceae;__	0	0	0	1743	0	0	0	0	0	0	0	0	0	0	0	0	0	0	0	0	0	0	0	0	0	0	0
k__Viridiplantae;p__Streptophyta;c__Magnoliopsida;o__Zingiberales;__;__	0	0	0	0	0	0	0	0	0	0	0	0	0	0	0	0	0	1352	0	0	0	0	0	0	0	0	0
k__Viridiplantae;p__Streptophyta;c__Pinopsida;o__Pinidae;f__Cupressaceae;__	0	0	0	0	0	0	0	0	0	0	0	0	0	3186	7325	0	0	0	0	0	0	0	0	0	0	26491	0
k__Viridiplantae;p__Streptophyta;c__Pinopsida;o__Pinidae;f__Cupressaceae;g__Chamaecyparis	0	0	0	2196	0	0	0	0	0	0	0	0	0	0	0	0	0	0	0	0	0	0	0	0	0	0	0
k__Viridiplantae;p__Streptophyta;c__Pinopsida;o__Pinidae;f__Pinaceae;g__Picea	0	0	0	0	0	0	0	0	0	0	0	0	3196	0	0	0	0	0	0	0	0	0	0	0	0	0	0
Treatment	Whole Pollen Dusted Insects	Whole Pollen Dusted Insects	Whole Pollen Dusted Insects	Whole Pollen Dusted Insects Disteld	Whole Pollen Dusted Insects Disteld	Whole Pollen Dusted Insects Disteld	Guts Pollen Dusted Insects	Guts Pollen Dusted Insects	Guts Pollen Dusted Insects	Exoskeletons Pollen Dusted Insects	Exoskeletons Pollen Dusted Insects	Exoskeletons Pollen Dusted Insects	Whole Non-Pollen Dusted Insects	Whole Non-Pollen Dusted Insects	Whole Non-Pollen Dusted Insects	Whole Non-Pollen Dusted Insects Disteld	Whole Non-Pollen Dusted Insects Disteld	Whole Non-Pollen Dusted Insects Disteld	Guts Non-Pollen Dusted Insects	Guts Non-Pollen Dusted Insects	Guts Non-Pollen Dusted Insects	Pollen (Tulip) Control	Pollen (Tulip) Control	Pollen (Tulip) Control	Exoskeletons Non-Pollen Dusted Insects	Exoskeletons Non-Pollen Dusted Insects	Exoskeletons Non-Pollen Dusted Insects
